# Supplementary material for: Identification of Predictive Biomarkers of Lameness in Transition Dairy Cows
Source: Animals (Basel). 2024 Jul 10;14(14):2030. doi: 10.3390/ani14142030 (PMC11273747; doi:10.3390/ani14142030)
Supplement: Supplementary file 1 [file animals-14-02030-s001.zip]

Archive with 1 entries (1 files):
- animals-3049091-supplementary.pdf
